# Supplementary material for: Species History Masks the Effects of Human-Induced Range Loss – Unexpected Genetic Diversity in the Endangered Giant Mayfly Palingenia longicauda
Source: PLoS One. 2012 Mar 8;7(3):e31872. doi: 10.1371/journal.pone.0031872 (PMC3297596; doi:10.1371/journal.pone.0031872)
Supplement: Table S4 — Pairwise values (lower left) and significant ETPD (upper right) results of extant and museum (Rhine) populations. The tests are calculated with combined the short mtCOI sequences (196 bp). values in bold are significant at . “+” ETPD values mark significant population differentiation at . (XLS) [file pone.0031872.s004.xls]

## Sheet: Sheet1
Species’ history masks the effects of human-induced range loss –
unexpected genetic diversity in the endangered giant mayfly Palingenia longicauda
Miklós Bálint, Kristóf Málnás, Carsten Nowak, Jutta Geismar, Éva Váncsa, László Polyák
Szabolcs Lengyel, Peter Haase
Supporting table S4. Pairwise Fst values (lower left) and significant ETPD (upper right) results of extant and museum (Rhine) populations.
The tests are calculated with combined the short mtCOI sequences (196 bp).
Fst values in bold are significant at p < 0.05. "+" ETPD values mark significant population differentiation at p < 0.05.
	Algyő	Aranyosapáti	Cigánd	Csongrád	Ferencszállás	Gulács	Körösladány	Poroszló	Rum (Rába)	Szegi 1	Szegi 2	Tarpa	Tiszatardos	Gyula	Szeghalom	Zsurk	Rhine
Algyő		-	-	-	-	-	-	-	+	-	-	-	-	-	-	-	+
Aranyosapáti	0.08772		-	-	-	-	-	+	+	-	-	-	-	-	-	-	-
Cigánd	0.0495	0.14331		-	-	-	-	-	+	+	+	-	+	-	-	-	+
Csongrád	0.0495	0.14331	0		-	-	-	-	+	+	+	-	+	-	-	-	+
Ferencszállás	0.02892	-0.03519	0.07664	0.07664		-	-	-	+	-	-	-	-	-	-	-	+
Gulács	0.00948	0.11992	0	0	0.05442		-	-	+	+	+	-	+	-	-	-	+
Körösladány	0.04532	-0.02828	0.06604	0.06604	-0.03719	0.06224		-	+	-	-	-	-	-	-	-	+
Poroszló	0.05614	0.15	0	0	0.08299	0.00391	0.07012		+	+	+	-	+	-	-	-	+
Rum (Rába)	0.81782	0.60938	0.89167	0.89167	0.68479	0.84605	0.6442	0.89474		+	+	+	+	+	+	+	-
Szegi 1	0.26667	-0.02006	0.41818	0.41818	0.04832	0.3369	0.0405	0.42985	0.49789		-	-	-	-	-	-	-
Szegi 2	0.19963	-0.0625	0.3557	0.3557	-0.01153	0.26658	-0.01595	0.36777	0.56713	-0.10738		-	-	-	-	-	-
Tarpa	0.02979	-0.00328	0.0495	0.0495	-0.04241	0.03544	-0.02631	0.05428	0.77954	0.15392	0.07413		-	-	-	-	+
Tiszatardos	0.10642	-0.04146	0.16667	0.16667	-0.00455	0.14815	-0.00941	0.17396	0.46687	-0.0575	-0.07511	0.04321		-	-	-	-
Gyula	0.01189	-0.0303	0.09312	0.09312	-0.05515	0.04775	-0.03563	0.10189	0.70618	0.05962	0	-0.03785	-0.00787		-	-	+
Szeghalom	0.04261	-0.03331	0.07778	0.07778	-0.04636	0.06361	-0.0333	0.08312	0.67999	0.04779	-0.01263	-0.03676	0.00051	-0.04498		-	+
Zsurk	0.01723	-0.01563	0.04444	0.04444	-0.04448	0.03333	-0.03885	0.04941	0.72012	0.09612	0.02843	-0.0464	0.00952	-0.04749	-0.03762		+
Rhine	0.73057	0.40182	0.89153	0.89153	0.50757	0.79292	0.47461	0.89624	0.02096	0.21457	0.30296	0.67599	0.22175	0.51357	0.50973	0.56926
